# Supplementary material for: Influence of demographic factors on prolonged length of stay in an emergency department
Source: PLoS One. 2024 Mar 18;19(3):e0298598. doi: 10.1371/journal.pone.0298598 (PMC10947632; doi:10.1371/journal.pone.0298598)
Supplement: S1 File — (XLSX) [file pone.0298598.s001.xlsx]

## Sheet: ورقة1
Gender	Age	CTAS	SEEN_TIME	TRIAGE_DATE	DICISION_TIME	NURSE_RESPONSE_DATE		REFER_DATE	ARRIVE_DATE	DECISION_TIME	SECTION_NO	IS_TRUAMA	DISPOSITION_STATUS	LOOKUP_NAME
Female	37Y	4	16:19	16:17	NULL	NULL	NULL	NULL	NULL	16:45	Female Ward OB/GYN	NO	Admission Required	GYN
Female	17Y	5	17:37	17:35	NULL	NULL	NULL	NULL	NULL	18:41	Female Ward OB/GYN	NO	Admission Required	GYN
Female	6Y	4	06:58	03:22	08:51	NULL	08:51	NULL	06:58	11:23	Pediatric Ward	NO	Admission Required	Pediatric
Female	31Y	3	01:22	16:35	NULL	NULL	NULL	NULL	NULL	01:25	Female Ward OB/GYN	NO	Admission Required	GYN
Male	23Y	4	23:10	23:01	NULL	NULL	NULL	NULL	23:10	04:42	Pediatric Ward	NO	Admission Required	OBS
Male	13Y	3	01:06	00:22	02:01	NULL	02:01	NULL	NULL	00:00	Pediatric Ward	NO	Discharge	Pediatric
Female	25Y	5	22:57	22:28	NULL	NULL	NULL	NULL	NULL	23:50	Female Ward OB/GYN	NO	Admission Required	GYN
Male	16Y	4	08:29	06:46	17:14	NULL	17:14	17:25	NULL	17:34	Male Surgical	NO	Admission Required	Fast Track
Female	27Y	4	16:39	08:01	NULL	NULL	NULL	NULL	NULL	16:39	Female Ward OB/GYN	NO	Admission Required	GYN
Female	36Y	4	13:50	13:37	NULL	NULL	NULL	NULL	NULL	14:44	Female Ward OB/GYN	NO	Admission Required	GYN
Female	38Y	4	03:11	02:32	NULL	NULL	NULL	NULL	NULL	04:33	Female Ward OB/GYN	NO	Admission Required	GYN
Female	42Y	5	08:22	00:59	NULL	NULL	NULL	NULL	NULL	08:22	Female Ward OB/GYN	NO	Admission Required	GYN
Female	29Y	4	08:25	05:42	NULL	NULL	NULL	NULL	NULL	08:25	Female Ward OB/GYN	NO	Admission Required	GYN
Female	25Y	2	05:13	04:57	NULL	NULL	NULL	NULL	NULL	05:19	Female Ward OB/GYN	NO	Admission Required	GYN
Female	21Y	4	07:39	06:47	NULL	NULL	NULL	NULL	NULL	07:49	female surgical	NO	Admission Required	GYN
Female	35Y	4	10:47	10:44	NULL	NULL	NULL	NULL	NULL	10:54	Female Ward OB/GYN	NO	Admission Required	GYN
Female	20Y	3	08:16	05:55	NULL	NULL	NULL	NULL	NULL	08:17	Female Ward OB/GYN	NO	Admission Required	GYN
Female	40Y	5	00:57	00:41	NULL	NULL	NULL	NULL	NULL	02:54	Female Ward OB/GYN	NO	Admission Required	GYN
Female	40Y	4	16:35	16:28	NULL	NULL	NULL	NULL	NULL	16:49	Female Ward OB/GYN	NO	Admission Required	GYN
Female	14Y	5	19:31	19:21	22:51	NULL	22:51	NULL	NULL	03:36	ICU	NO	Admission Required	Pediatric
Female	33Y	5	19:51	20:06	NULL	NULL	NULL	NULL	NULL	20:08	Female Ward OB/GYN	NO	Admission Required	GYN
Male	2Y	4	16:35	15:33	18:47	NULL	18:47	NULL	NULL	18:48	Pediatric Ward	NO	Admission Required	Pediatric
Female	28Y	1	NULL	00:11	NULL	NULL	NULL	NULL	NULL	00:30	Female Ward OB/GYN	NO	Admission Required	GYN
Female	24Y	5	03:22	02:59	NULL	NULL	NULL	NULL	NULL	03:45	Female Ward OB/GYN	NO	Admission Required	GYN
Female	34Y	4	18:28	18:09	NULL	NULL	NULL	NULL	NULL	23:55	Female Ward OB/GYN	NO	Admission Required	GYN
Female	33Y	4	15:23	14:40	NULL	NULL	NULL	NULL	NULL	15:26	Female Ward OB/GYN	NO	Admission Required	GYN
Female	37Y	5	21:32	19:55	NULL	NULL	NULL	NULL	NULL	21:43	Female Ward OB/GYN	NO	Admission Required	GYN
Female	9Y	3	21:06	19:58	23:09	NULL	23:09	NULL	NULL	23:09	Pediatric Ward	NO	Admission Required	Pediatric
Female	27Y	3	13:31	13:24	NULL	NULL	NULL	NULL	NULL	14:03	Female Ward OB/GYN	NO	Admission Required	GYN
Male	2Y	4	10:42	08:32	NULL	NULL	NULL	NULL	NULL	20:41	Pediatric Ward	NO	Admission Required	Pediatric
Female	30Y	4	11:41	10:20	NULL	NULL	NULL	NULL	NULL	13:55	Female Ward OB/GYN	NO	Admission Required	GYN
Female	40Y	4	13:15	12:40	NULL	NULL	NULL	NULL	NULL	13:36	Female Ward OB/GYN	NO	Admission Required	GYN
Female	41Y	5	16:47	13:34	NULL	NULL	NULL	NULL	NULL	22:58	Female Ward OB/GYN	NO	Admission Required	GYN
Female	29Y	5	16:17	16:01	NULL	NULL	NULL	NULL	NULL	17:16	Female Ward OB/GYN	NO	Admission Required	GYN
Female	30Y	4	NULL	00:39	NULL	NULL	NULL	NULL	NULL	00:00	Female Ward OB/GYN	NO	Discharge	GYN
Female	25Y	4	06:58	06:48	NULL	NULL	NULL	NULL	NULL	07:12	Female Ward OB/GYN	NO	Admission Required	GYN
Male	9Y	4	16:50	16:32	18:42	NULL	18:42	NULL	NULL	18:44	Male Surgical	NO	Admission Required	Pediatric
Male	10Y	4	01:25	00:53	04:54	NULL	04:54	NULL	NULL	08:49	Pediatric Ward	NO	Admission Required	Pediatric
Female	14Y	3	01:01	00:36	01:46	NULL	01:46	NULL	NULL	00:00	Pediatric Ward	NO	Discharge	Pediatric
Female	22Y	4	10:54	10:53	NULL	NULL	NULL	NULL	NULL	10:59	Well Baby Unit	NO	Admission Required	Fast Track
Female	4Y	4	06:25	05:59	NULL	NULL	NULL	NULL	NULL	00:00	Pediatric Ward	NO	Discharge	Pediatric
Female	3Y	4	21:00	20:27	NULL	NULL	NULL	NULL	NULL	23:37	Pediatric Ward	NO	Admission Required	Pediatric
Male	5Y	4	21:29	19:59	NULL	NULL	NULL	NULL	NULL	23:36	Pediatric Ward	NO	Admission Required	Pediatric
Female	3Y	5	20:35	20:08	NULL	NULL	NULL	NULL	NULL	23:36	Pediatric Ward	NO	Admission Required	Pediatric
Female	1Y	5	19:08	17:57	20:39	NULL	20:39	NULL	NULL	20:39	Pediatric Ward	NO	Admission Required	Pediatric
Male	1Y	5	18:59	18:16	19:43	NULL	19:43	NULL	NULL	22:57	Pediatric Ward	NO	Admission Required	Pediatric
Female	3Y	3	NULL	06:38	NULL	NULL	NULL	NULL	NULL	00:00	Pediatric Ward	NO	Discharge	Pediatric
Female	32Y	4	NULL	00:52	NULL	NULL	NULL	NULL	NULL	00:00	Female Ward OB/GYN	NO	Discharge	GYN
Female	30Y	4	01:33	01:10	NULL	NULL	NULL	NULL	01:33	03:41	female surgical	NO	Admission Required	Fast Track
Male	1Y	4	18:29	17:46	20:15	NULL	22:08	NULL	NULL	22:25	Pediatric Ward	NO	Admission Required	Pediatric
Female	14Y	3	23:39	23:10	23:49	NULL	23:49	NULL	23:40	00:00	Pediatric Ward	NO	Discharge	CPR Room
Male	13Y	3	02:55	02:47	09:13	NULL	09:13	NULL	NULL	11:09	Pediatric Ward	NO	Admission Required	Pediatric
Female	32Y	4	13:29	02:43	13:30	NULL	13:30	NULL	NULL	00:00	Female Ward OB/GYN	NO	Discharge	GYN
Male	9Y	5	05:52	03:33	NULL	NULL	NULL	NULL	NULL	07:37	Pediatric Ward	NO	Admission Required	Pediatric
Male	51Y	4	08:27	08:19	11:01	NULL	11:01	NULL	08:30	11:01	Male Surgical	NO	Admission Required	Fast Track
Male	80Y	3	15:01	00:33	17:59	NULL	17:59	NULL	15:01	17:59	Male Surgical	NO	Admission Required	Fast Track
Male	25Y	4	02:22	22:50	15:08	NULL	15:08	NULL	02:22	18:59	Male Surgical	NO	Admission Required	Urgent Care
Male	78Y	3	16:47	16:17	18:58	NULL	18:58	NULL	16:51	18:57	ICU	NO	Admission Required	OBS
Male	1Y	4	04:37	04:08	08:38	NULL	08:38	NULL	04:40	08:36	Pediatric Ward	NO	Admission Required	Pediatric
Male	19Y	4	16:11	15:34	18:17	NULL	18:17	NULL	16:13	18:17	Male Surgical	NO	Admission Required	Fast Track
Male	44Y	3	16:51	12:21	20:42	NULL	20:42	NULL	16:55	19:22	Isolation 1	NO	Admission Required	Fast Track
Male	31Y	3	13:36	11:22	18:39	NULL	18:39	NULL	13:37	18:39	Male Surgical	NO	Admission Required	Fast Track
Male	82Y	4	05:18	04:41	13:05	NULL	13:05	NULL	05:18	13:05	Male Surgical	NO	Admission Required	Fast Track
Male	1Y	3	09:43	09:34	10:45	NULL	10:45	NULL	09:45	12:43	Pediatric Ward	NO	Admission Required	Pediatric
Female	39Y	4	02:42	02:17	NULL	NULL	NULL	NULL	02:42	00:00	Female Ward OB/GYN	NO	Discharge	GYN
Female	5Y	3	15:36	15:13	NULL	NULL	NULL	NULL	15:37	22:35	Pediatric Ward	NO	Admission Required	Pediatric
Female	99Y	2	13:08	16:12	16:43	NULL	16:43	NULL	13:08	14:08	Isolation 2	NO	Admission Required	CPR Room
Male	64Y	3	02:06	11:25	04:32	NULL	04:32	NULL	02:06	08:54	Isolation 2	NO	Admission Required	CPR Room
Male	60Y	2	13:01	13:26	17:00	NULL	17:00	NULL	13:01	17:00	ICU	NO	Admission Required	CPR Room
Male	4Y	4	11:08	10:34	13:02	NULL	13:02	NULL	11:10	00:00	Pediatric Ward	NO	Discharge	Pediatric
Female	24Y	4	14:51	13:11	NULL	NULL	NULL	NULL	14:51	00:00	Female Ward OB/GYN	NO	Discharge	GYN
Female	8Y	4	12:58	12:32	13:55	NULL	13:55	NULL	13:00	13:55	PICU	NO	Admission Required	Fast Track
Male	5Y	4	08:23	07:43	11:03	NULL	11:03	NULL	08:35	00:00	Pediatric Ward	NO	Discharge	Pediatric
Male	11Y	4	01:52	01:49	04:34	NULL	04:34	NULL	01:57	00:00	Pediatric Ward	NO	Discharge	CPR Room
Female	1Y	4	11:49	11:39	13:30	NULL	13:30	NULL	11:52	00:00	Pediatric Ward	NO	Discharge	Pediatric
Male	3Y	4	18:11	17:57	NULL	NULL	NULL	NULL	18:14	00:00	Pediatric Ward	NO	Discharge	Pediatric
Female	26Y	4	03:45	01:57	08:45	NULL	08:45	NULL	03:48	12:35	female surgical	NO	Admission Required	Fast Track
Male	11Y	4	16:56	16:46	20:01	NULL	20:01	NULL	16:57	00:00	Pediatric Ward	NO	Discharge	Pediatric
Male	1Y	4	07:06	07:00	NULL	NULL	NULL	NULL	07:10	14:05	Pediatric Ward	NO	Admission Required	Pediatric
Female	51Y	4	09:48	09:39	13:03	NULL	13:03	NULL	09:53	00:00	female surgical	NO	Discharge	Fast Track
Male	8Y	5	21:47	19:38	23:32	NULL	23:32	NULL	21:52	00:00	Pediatric Ward	NO	Discharge	Pediatric
Female	5M	4	18:53	18:18	20:35	NULL	20:35	NULL	18:47	00:00	Pediatric Ward	NO	Discharge	Pediatric
Female	3Y	4	05:58	02:29	09:52	NULL	09:52	NULL	05:51	00:00	Pediatric Ward	NO	Discharge	Pediatric
Female	34Y	4	15:09	14:44	22:44	NULL	22:44	NULL	15:15	00:00	female surgical	NO	Discharge	Fast Track
Male	18Y	4	04:29	23:38	08:59	NULL	08:59	NULL	04:30	00:00	Isolation 1	NO	Discharge	Fast Track
Female	4Y	4	23:16	20:59	02:04	NULL	02:04	NULL	23:20	00:00	Pediatric Ward	NO	Discharge	Pediatric
Female	3Y	4	08:58	08:45	09:56	NULL	09:56	NULL	09:00	19:07	Pediatric Ward	NO	Admission Required	Pediatric
Female	10Y	4	02:09	00:07	04:09	NULL	04:09	NULL	02:10	00:00	Pediatric Ward	NO	Discharge	Pediatric
Male	13Y	3	10:46	10:30	15:02	NULL	15:02	NULL	10:47	19:07	female surgical	NO	Admission Required	Pediatric
Female	6Y	4	16:27	17:00	19:20	NULL	19:20	NULL	17:05	00:00	Pediatric Ward	NO	Discharge	Pediatric
Male	9Y	3	12:36	12:08	14:04	NULL	14:04	NULL	12:29	00:00	Pediatric Ward	NO	Discharge	Pediatric
Male	13Y	2	01:05	07:21	07:23	NULL	07:23	NULL	01:05	08:35	Pediatric Ward	NO	Admission Required	Pediatric
Male	66Y	4	13:18	13:14	19:13	NULL	19:13	NULL	13:18	00:00	Isolation 1	NO	Discharge	OBS
Male	44Y	4	22:26	19:56	00:56	NULL	00:56	NULL	22:26	00:00	Isolation 1	NO	Discharge	Fast Track
Female	36Y	4	00:01	23:52	05:25	NULL	05:25	06:12	00:02	00:00	Isolation 1	NO	Discharge	Fast Track
Female	2Y	3	20:25	20:03	21:00	NULL	21:00	NULL	20:18	00:00	Pediatric Ward	YES	Discharge	Pediatric
Male	8Y	4	23:34	22:48	03:02	NULL	03:02	NULL	23:38	00:00	Pediatric Ward	NO	Discharge	Pediatric
Female	11Y	4	19:26	19:08	23:10	NULL	23:10	NULL	19:55	00:00	Pediatric Ward	NO	Discharge	Pediatric
Female	38Y	4	10:01	08:38	NULL	NULL	NULL	NULL	10:01	00:00	Female Ward OB/GYN	NO	Discharge	GYN
Male	8Y	3	09:18	08:48	11:28	NULL	11:28	NULL	09:20	00:00	Pediatric Ward	NO	Discharge	Pediatric
Male	38Y	4	19:29	17:29	22:44	NULL	22:44	NULL	19:35	00:00	Male Surgical	NO	Discharge	Fast Track
Male	12Y	4	12:34	11:24	14:12	NULL	14:12	NULL	12:35	00:00	Pediatric Ward	NO	Discharge	Pediatric
Female	13Y	3	06:02	16:59	23:22	NULL	23:22	NULL	17:03	00:00	Pediatric Ward	NO	Discharge	Pediatric
Male	2Y	3	13:07	14:35	14:21	NULL	14:21	NULL	13:09	00:00	Pediatric Ward	NO	Discharge	CPR Room
Female	9Y	4	18:51	14:46	22:48	NULL	22:48	NULL	18:52	00:00	Pediatric Ward	NO	Discharge	Pediatric
Male	3Y	4	00:18	23:45	NULL	NULL	NULL	NULL	00:18	00:00	Pediatric Ward	NO	Discharge	Pediatric
Male	6M	4	10:26	10:08	12:41	NULL	12:41	NULL	10:28	00:00	Pediatric Ward	NO	Discharge	Pediatric
Male	7Y	2	02:30	02:14	06:24	NULL	06:31	NULL	02:32	00:00	Pediatric Ward	NO	Discharge	Pediatric
Female	5Y	4	08:11	07:48	12:46	NULL	16:43	NULL	08:12	00:00	Pediatric Ward	NO	Discharge	Pediatric
Female	92Y	4	15:26	12:59	18:34	NULL	18:34	NULL	15:26	00:00	female surgical	NO	Discharge	Fast Track
Male	1Y	1	13:21	13:01	14:43	NULL	14:43	NULL	13:22	16:10	Pediatric Ward	NO	Admission Required	Pediatric
Male	2Y	4	08:50	03:33	14:24	NULL	14:24	NULL	08:57	14:24	Pediatric Ward	YES	Admission Required	Pediatric
Female	1Y	4	12:53	12:33	19:07	NULL	19:07	NULL	12:54	00:00	Pediatric Ward	NO	Discharge	Pediatric
Male	12Y	4	06:01	02:40	08:34	NULL	08:34	NULL	05:55	00:00	Pediatric Ward	NO	Discharge	Pediatric
Male	4Y	3	22:35	11:09	11:17	NULL	11:17	NULL	08:41	00:00	Isolation 2	NO	Discharge	CPR Room
Male	32Y	4	18:21	15:50	00:38	NULL	00:38	NULL	18:21	00:00	Isolation 1	NO	Discharge	Fast Track
Female	7Y	3	14:13	14:07	15:19	NULL	15:19	NULL	14:19	00:00	female surgical	YES	Discharge	Pediatric
Female	3Y	4	20:14	19:56	NULL	NULL	NULL	NULL	20:15	00:00	PICU	YES	Discharge	Pediatric
Male	1Y	5	02:11	01:54	NULL	NULL	NULL	NULL	02:14	00:00	Pediatric Ward	NO	Discharge	Pediatric
Male	1Y	3	18:07	17:58	22:23	NULL	22:23	NULL	18:08	00:00	Pediatric Ward	YES	Discharge	CPR Room
Female	2Y	4	10:24	09:03	12:07	NULL	12:07	NULL	10:25	23:05	Pediatric Ward	NO	Admission Required	Pediatric
Male	2Y	4	21:42	20:46	23:59	NULL	23:59	NULL	21:43	00:00	Pediatric Ward	NO	Discharge	Pediatric
Male	1Y	3	16:51	16:02	21:11	NULL	21:11	NULL	16:52	00:00	Pediatric Ward	NO	Discharge	Pediatric
Female	1Y	4	11:46	11:37	13:36	NULL	13:36	NULL	12:00	15:28	Pediatric Ward	NO	Admission Required	Pediatric
Female	13Y	4	10:36	08:55	17:50	NULL	17:50	NULL	10:37	00:00	female surgical	NO	Discharge	Fast Track
Male	36Y	4	21:18	12:15	03:04	NULL	03:04	NULL	21:19	00:00	Male Surgical	NO	Discharge	Fast Track
Female	5Y	3	12:47	12:38	14:05	NULL	14:05	NULL	12:48	15:29	Pediatric Ward	NO	Admission Required	Pediatric
Male	23Y	5	13:29	12:45	13:37	NULL	13:37	NULL	13:29	00:00	Isolation 1	NO	Discharge	Fast Track
Male	17Y	4	17:48	16:33	10:26	NULL	10:26	10:52	17:50	00:00	Isolation 1	NO	Discharge	Fast Track
Male	1Y	4	22:58	20:58	02:20	NULL	02:20	NULL	00:13	00:00	Pediatric Ward	NO	Discharge	Pediatric
Female	2Y	5	18:24	18:08	23:12	NULL	23:12	NULL	19:33	00:00	Pediatric Ward	NO	Discharge	Pediatric
Female	65Y	4	00:24	23:51	03:15	NULL	03:15	NULL	00:27	00:00	female surgical	NO	Discharge	Fast Track
Female	55Y	4	23:07	22:20	03:59	NULL	03:59	NULL	23:54	00:00	female surgical	NO	Discharge	Fast Track
Male	2Y	3	06:31	05:40	10:12	NULL	10:12	NULL	06:32	00:00	Pediatric Ward	NO	Discharge	Pediatric
Female	3Y	4	10:28	10:08	NULL	NULL	NULL	NULL	10:28	00:00	Pediatric Ward	NO	Discharge	Pediatric
Male	2Y	4	16:55	11:02	19:55	NULL	19:55	NULL	16:56	00:00	Pediatric Ward	NO	Discharge	Pediatric
Male	55Y	4	14:00	11:34	NULL	NULL	NULL	NULL	14:01	00:00	Isolation 1	NO	Discharge	Fast Track
Male	33Y	4	16:18	14:10	01:39	NULL	01:39	NULL	16:18	00:00	Isolation 1	NO	Discharge	Fast Track
Female	28Y	3	17:18	16:36	NULL	NULL	NULL	NULL	NULL	00:00	Female Ward OB/GYN	NO	Discharge	GYN
Male	14Y	4	02:04	01:35	09:12	NULL	09:12	NULL	02:06	00:00	Male Surgical	YES	Discharge	Fast Track
Female	1Y	4	19:28	19:26	23:41	NULL	23:41	NULL	19:30	00:00	Pediatric Ward	NO	Discharge	Pediatric
Male	1Y	4	20:30	17:40	04:02	NULL	04:02	NULL	20:32	00:00	PICU	NO	Discharge	Pediatric
Female	61Y	5	19:41	19:07	04:07	NULL	04:07	NULL	19:42	00:00	Isolation 2	NO	Discharge	Fast Track
Female	9Y	3	07:45	06:12	11:45	NULL	11:45	NULL	07:53	00:00	Pediatric Ward	NO	Discharge	Pediatric
Female	9Y	4	02:48	00:21	NULL	NULL	NULL	NULL	02:49	00:00	Pediatric Ward	NO	Discharge	Pediatric
Male	8Y	4	01:51	01:47	07:12	NULL	07:12	NULL	01:52	07:12	Pediatric Ward	NO	Admission Required	Pediatric
Female	3Y	4	03:59	01:50	04:46	NULL	04:46	NULL	04:00	04:46	Pediatric Ward	YES	Admission Required	Pediatric
Female	4Y	3	07:21	07:12	NULL	NULL	NULL	NULL	07:24	00:00	Pediatric Ward	NO	Discharge	Fast Track
Male	1Y	3	13:43	13:40	NULL	NULL	NULL	NULL	15:01	00:00	Pediatric Ward	NO	Discharge	Pediatric
Female	52Y	4	12:55	09:05	18:38	NULL	18:38	NULL	12:58	00:00	female surgical	NO	Discharge	Fast Track
Male	66Y	3	20:52	19:20	03:40	NULL	03:40	NULL	20:55	00:00	Isolation 2	NO	Discharge	Fast Track
Male	7Y	4	15:47	15:44	18:17	NULL	18:17	NULL	15:48	00:00	Pediatric Ward	NO	Discharge	Pediatric
Male	9Y	4	15:32	14:59	19:46	NULL	19:46	NULL	15:34	23:57	Pediatric Ward	NO	Admission Required	Pediatric
Male	51Y	4	18:58	18:51	21:08	NULL	21:08	NULL	18:59	00:00	Isolation 1	NO	Discharge	CPR Room
Female	27Y	4	03:30	03:00	04:30	NULL	04:30	NULL	03:30	00:00	female surgical	NO	Discharge	Triage
Male	53Y	4	12:55	11:50	14:09	NULL	14:09	NULL	12:58	00:00	Isolation 1	NO	Discharge	Fast Track
Male	63Y	4	04:12	03:41	11:18	NULL	13:53	NULL	15:32	00:00	Isolation 1	NO	Discharge	Fast Track
Male	33Y	4	14:07	12:58	22:01	NULL	22:01	NULL	14:10	00:00	Isolation 1	NO	Discharge	Triage
Male	10Y	3	02:34	02:08	03:57	NULL	03:57	NULL	02:36	00:00	Pediatric Ward	NO	Discharge	Pediatric
Female	4Y	3	16:00	16:45	18:07	NULL	18:07	NULL	16:00	00:00	Pediatric Ward	NO	Discharge	Pediatric
Male	86Y	4	16:51	16:49	23:15	NULL	23:29	NULL	16:52	00:00	Isolation 1	NO	Discharge	Fast Track
Male	1Y	3	18:46	18:37	NULL	NULL	NULL	NULL	18:48	00:00	Pediatric Ward	NO	Discharge	CPR Room
Male	40Y	4	20:28	19:19	NULL	NULL	NULL	NULL	20:32	00:00	Isolation 1	NO	Discharge	Fast Track
Female	57Y	4	09:00	08:33	18:24	NULL	18:24	NULL	09:04	00:00	female surgical	NO	Discharge	Fast Track
Male	45Y	4	01:00	23:25	02:58	NULL	02:58	NULL	01:03	00:00	Male Surgical	NO	Discharge	Fast Track
Female	8Y	4	11:09	11:06	16:39	NULL	16:39	NULL	11:10	00:00	Pediatric Ward	NO	Discharge	Pediatric
Male	2Y	4	00:15	23:50	01:04	NULL	01:04	NULL	00:17	00:00	Pediatric Ward	NO	Discharge	Pediatric
Male	5Y	5	19:57	19:27	21:15	NULL	21:15	NULL	20:01	00:00	Pediatric Ward	NO	Discharge	Pediatric
Female	24Y	4	NULL	13:29	NULL	NULL	NULL	NULL	NULL	00:00	Female Ward OB/GYN	NO	Discharge	GYN
Female	10Y	4	09:04	08:39	10:37	NULL	10:37	NULL	09:05	00:00	Pediatric Ward	NO	Discharge	Pediatric
Female	6Y	4	17:12	13:26	NULL	NULL	NULL	NULL	17:34	00:00	Pediatric Ward	NO	Discharge	Pediatric
Male	63Y	4	23:01	22:51	04:30	NULL	04:30	NULL	23:02	00:00	Isolation 1	NO	Discharge	Fast Track
Female	1Y	4	05:34	06:30	08:30	NULL	08:30	NULL	05:34	00:00	Pediatric Ward	NO	Discharge	Pediatric
Male	10Y	4	03:59	06:31	08:07	NULL	08:07	NULL	03:59	00:00	Pediatric Ward	NO	Discharge	Pediatric
Female	90Y	4	16:57	16:35	21:23	NULL	21:23	NULL	17:05	00:00	female surgical	YES	Discharge	Fast Track
Male	36Y	4	19:08	15:44	22:09	NULL	22:09	NULL	19:08	00:00	Isolation 1	NO	Discharge	Fast Track
Female	1Y	3	08:50	07:37	NULL	NULL	NULL	NULL	08:51	00:00	Pediatric Ward	NO	Discharge	Pediatric
Male	55Y	4	20:28	19:03	00:25	NULL	00:25	NULL	20:31	00:00	Isolation 1	NO	Discharge	Fast Track
Female	6Y	4	12:23	12:22	16:05	NULL	16:05	NULL	12:35	00:00	Pediatric Ward	NO	Discharge	Pediatric
Male	11Y	3	17:08	15:54	21:07	NULL	21:07	NULL	17:10	01:38	female surgical	NO	Admission Required	Pediatric
Female	16Y	4	10:15	10:09	15:27	NULL	15:27	NULL	10:16	00:00	female surgical	NO	Discharge	Fast Track
Male	32Y	4	17:24	12:51	19:18	NULL	19:18	NULL	17:25	00:00	Male Surgical	NO	Discharge	Fast Track
Male	2Y	4	06:42	04:15	10:25	NULL	10:25	NULL	06:44	00:00	Pediatric Ward	YES	Discharge	Pediatric
Male	32Y	4	14:21	10:30	15:18	NULL	15:18	NULL	14:27	00:00	Male Surgical	NO	Discharge	Fast Track
Male	31Y	4	13:33	12:51	17:42	NULL	17:42	NULL	13:34	00:00	Isolation 1	NO	Discharge	Fast Track
Male	62Y	4	15:42	14:40	16:30	NULL	16:30	16:52	15:42	16:50	Male Surgical	NO	Admission Required	Fast Track
Female	69Y	2	11:20	12:03	14:00	NULL	14:00	NULL	11:21	00:00	Isolation 1	NO	Discharge	CPR Room
Male	39Y	4	10:16	08:20	13:47	NULL	13:47	NULL	10:19	00:00	Isolation 1	NO	Discharge	Fast Track
Female	27Y	3	10:48	10:02	15:12	NULL	15:12	NULL	10:50	00:00	female surgical	NO	Discharge	Fast Track
Male	6Y	3	16:27	15:14	17:33	NULL	17:33	NULL	16:30	00:00	Pediatric Ward	NO	Discharge	Pediatric
Female	3Y	4	17:12	16:12	17:13	NULL	17:13	NULL	19:47	00:00	Pediatric Ward	YES	Discharge	Pediatric
Male	4Y	4	22:09	22:00	23:25	NULL	23:25	NULL	22:11	00:00	Pediatric Ward	NO	Discharge	Pediatric
Female	11Y	4	16:21	15:55	17:55	NULL	17:55	NULL	16:22	00:00	Pediatric Ward	NO	Discharge	Pediatric
Male	14Y	4	18:03	16:35	21:21	NULL	21:21	NULL	18:03	00:00	Isolation 1	NO	Discharge	Fast Track
Male	21Y	4	17:44	17:27	22:49	NULL	22:49	NULL	17:46	00:00	Male Surgical	NO	Discharge	Fast Track
Female	1Y	3	09:10	08:22	NULL	NULL	NULL	NULL	09:11	00:00	Pediatric Ward	NO	Discharge	Pediatric
Male	1Y	3	01:02	00:48	03:54	NULL	03:54	NULL	01:11	08:29	Pediatric Ward	NO	Admission Required	Pediatric
Male	13Y	3	00:31	00:17	02:25	NULL	02:25	NULL	00:32	02:25	Pediatric Ward	NO	Admission Required	Pediatric
Female	34Y	NULL	NULL	NULL	NULL	NULL	NULL	NULL	NULL	00:00	Female Ward OB/GYN	NULL	Discharge	Triage
Male	30Y	NULL	09:07	NULL	12:36	NULL	12:36	NULL	12:20	00:00	Male Surgical	NULL	Discharge	Triage
Male	4Y	NULL	20:14	NULL	23:25	NULL	23:25	00:41	NULL	00:41	Pediatric Ward	NULL	Admission Required	Triage
Female	31Y	NULL	20:20	NULL	NULL	NULL	NULL	NULL	NULL	20:41	Female Ward OB/GYN	NULL	Admission Required	Triage
Female	12Y	NULL	NULL	NULL	NULL	NULL	NULL	NULL	NULL	00:00	Pediatric Ward	NULL	Discharge	Triage
Female	8Y	NULL	NULL	NULL	NULL	NULL	NULL	NULL	NULL	00:00	Pediatric Ward	NULL	Discharge	Triage
Male	2Y	NULL	NULL	NULL	NULL	NULL	NULL	NULL	NULL	00:00	Pediatric Ward	NULL	Discharge	Triage
Male	30Y	NULL	NULL	NULL	NULL	NULL	NULL	NULL	NULL	00:00	female surgical	NULL	Discharge	Triage
Male	30Y	NULL	07:48	NULL	10:31	NULL	10:31	11:59	NULL	11:59	Male Surgical	NULL	Admission Required	Triage
Female	14Y	NULL	NULL	NULL	NULL	NULL	NULL	NULL	NULL	00:00	Pediatric Ward	NULL	Discharge	Triage
Male	72Y	NULL	NULL	NULL	NULL	NULL	NULL	NULL	NULL	00:00	Isolation 1	NULL	Discharge	Triage
Female	37Y	NULL	13:17	NULL	NULL	NULL	NULL	NULL	NULL	13:34	Pediatric Ward	NULL	Admission Required	Triage
Male	7Y	NULL	08:25	NULL	12:40	NULL	12:40	NULL	NULL	00:00	Pediatric Ward	NULL	Discharge	Pediatric
Female	26Y	NULL	08:18	NULL	NULL	NULL	NULL	NULL	NULL	08:35	Female Ward OB/GYN	NULL	Admission Required	Triage
Female	42Y	NULL	10:35	NULL	NULL	NULL	NULL	NULL	NULL	10:39	Female Ward OB/GYN	NULL	Admission Required	Triage
Female	13Y	NULL	09:12	NULL	10:07	NULL	10:07	NULL	NULL	00:00	Pediatric Ward	NULL	Discharge	Triage
Female	43Y	NULL	13:56	NULL	NULL	NULL	NULL	NULL	NULL	14:01	Female Ward OB/GYN	NULL	Admission Required	Triage
Female	26Y	NULL	09:31	NULL	NULL	NULL	NULL	NULL	NULL	09:51	Female Ward OB/GYN	NULL	Admission Required	Triage
Male	22Y	NULL	12:05	NULL	NULL	NULL	NULL	NULL	NULL	00:00	Well Baby Unit	NULL	Discharge	Triage
Female	26Y	NULL	NULL	NULL	NULL	NULL	NULL	NULL	NULL	01:26	Female Ward OB/GYN	NULL	Admission Required	Triage
Female	32Y	NULL	06:25	NULL	NULL	NULL	NULL	NULL	NULL	06:28	Pediatric Ward	NULL	Admission Required	Triage
Male	1Y	NULL	23:37	NULL	02:07	NULL	02:07	NULL	NULL	04:08	Pediatric Ward	NULL	Admission Required	Pediatric
Female	33Y	NULL	NULL	NULL	NULL	NULL	NULL	NULL	NULL	00:00	Female Ward OB/GYN	NULL	Discharge	Triage
Male	36Y	NULL	NULL	NULL	NULL	NULL	NULL	NULL	NULL	00:00	Isolation 1	NULL	Discharge	Triage
Male	3Y	NULL	20:42	NULL	22:24	NULL	22:24	NULL	20:43	22:24	Isolation 1	NULL	Admission Required	Pediatric
Female	18Y	NULL	NULL	NULL	NULL	NULL	NULL	NULL	NULL	15:19	female surgical	NULL	Admission Required	Triage
Female	12Y	NULL	NULL	NULL	NULL	NULL	NULL	NULL	NULL	00:00	Pediatric Ward	NULL	Discharge	Triage
Female	35Y	NULL	16:53	NULL	NULL	NULL	NULL	NULL	NULL	16:55	Isolation 1	NULL	Admission Required	Triage
Female	31Y	NULL	NULL	NULL	NULL	NULL	NULL	NULL	NULL	13:14	Female Ward OB/GYN	NULL	Admission Required	Triage
Male	4Y	NULL	16:50	NULL	17:45	NULL	17:45	NULL	NULL	18:06	Isolation 2	NULL	Admission Required	Triage
Female	21Y	NULL	08:45	NULL	NULL	NULL	NULL	NULL	NULL	08:47	Female Ward OB/GYN	NULL	Admission Required	Triage
Male	5Y	NULL	02:10	NULL	02:36	NULL	02:36	NULL	NULL	00:00	Isolation 2	NULL	Discharge	Triage
Male	65Y	NULL	13:25	NULL	NULL	NULL	NULL	NULL	13:25	13:45	Isolation 1	NULL	Admission Required	Triage
Male	36Y	NULL	21:37	NULL	NULL	NULL	NULL	NULL	21:37	00:35	Isolation 2	NULL	Admission Required	Triage
Female	8Y	NULL	NULL	NULL	NULL	NULL	NULL	NULL	NULL	00:00	Pediatric Ward	NULL	Discharge	Triage
Male	27Y	NULL	05:58	NULL	06:01	NULL	06:01	NULL	NULL	09:45	Male Surgical	NULL	Admission Required	Triage
Female	1Y	NULL	10:12	NULL	15:31	NULL	15:31	NULL	10:12	15:31	Social Service	NULL	Admission Required	Pediatric
Female	48Y	NULL	12:48	NULL	16:44	NULL	16:44	NULL	12:49	16:44	Isolation 2	NULL	Admission Required	Triage
Male	46Y	NULL	03:39	NULL	10:57	NULL	10:57	NULL	03:39	10:57	Isolation 2	NULL	Admission Required	Triage
Male	47Y	NULL	15:16	NULL	18:32	NULL	18:32	NULL	15:16	18:32	Isolation 2	NULL	Admission Required	Triage
Male	11Y	NULL	16:16	NULL	NULL	NULL	NULL	NULL	16:16	00:00	Pediatric Ward	NULL	Discharge	Triage
Female	83Y	NULL	15:53	NULL	20:19	NULL	20:19	NULL	15:53	20:19	Isolation 1	NULL	Admission Required	Triage
Male	12Y	NULL	00:29	NULL	NULL	NULL	NULL	NULL	00:29	02:32	Pediatric Ward	NULL	Admission Required	Triage
Female	14Y	NULL	NULL	NULL	NULL	NULL	NULL	NULL	NULL	00:00	Pediatric Ward	NULL	Discharge	Triage
Male	2Y	NULL	NULL	NULL	NULL	NULL	NULL	NULL	NULL	00:00	Pediatric Ward	NULL	Discharge	Triage
Female	12Y	NULL	NULL	NULL	NULL	NULL	NULL	NULL	NULL	00:00	Pediatric Ward	NULL	Discharge	Triage
Male	77Y	NULL	11:04	NULL	14:47	NULL	14:47	NULL	11:04	14:47	Isolation 2	NULL	Admission Required	Triage
Female	84Y	NULL	12:15	NULL	14:46	NULL	14:46	NULL	12:15	14:46	Isolation 2	NULL	Admission Required	Triage
Male	15Y	NULL	12:43	NULL	13:41	NULL	13:41	NULL	12:44	12:43	Isolation 1	NULL	Admission Required	Triage
Female	12Y	NULL	NULL	NULL	NULL	NULL	NULL	NULL	NULL	00:00	Pediatric Ward	NULL	Discharge	Triage
Male	13Y	NULL	NULL	NULL	NULL	NULL	NULL	NULL	NULL	00:00	Pediatric Ward	NULL	Discharge	Triage
Male	38Y	NULL	11:51	NULL	15:50	NULL	15:50	NULL	11:51	15:49	Isolation 2	NULL	Admission Required	Triage
Male	12Y	NULL	19:05	NULL	21:45	NULL	21:45	NULL	19:20	21:44	Pediatric Ward	NULL	Admission Required	Pediatric
Male	60Y	NULL	10:03	NULL	12:39	NULL	12:39	NULL	10:04	12:39	Isolation 1	NULL	Admission Required	Triage
Male	34Y	NULL	NULL	NULL	NULL	NULL	NULL	NULL	NULL	00:00	One Day Surgery	NULL	Discharge	Triage
Female	36Y	NULL	07:36	NULL	NULL	NULL	NULL	NULL	07:36	00:00	Female Ward OB/GYN	NULL	Discharge	Triage
Female	8Y	NULL	13:38	NULL	NULL	NULL	NULL	NULL	13:38	00:00	Pediatric Ward	NULL	Discharge	Triage
Male	6Y	NULL	11:04	NULL	13:45	NULL	13:45	NULL	11:04	00:00	Pediatric Ward	NULL	Discharge	Pediatric
Female	5Y	NULL	NULL	NULL	NULL	NULL	NULL	NULL	NULL	00:00	Pediatric Ward	NULL	Discharge	Triage
Male	73Y	NULL	17:44	NULL	19:52	NULL	19:52	NULL	17:45	19:52	Isolation 1	NULL	Admission Required	Triage
Female	13Y	NULL	NULL	NULL	NULL	NULL	NULL	NULL	NULL	00:00	Pediatric Ward	NULL	Discharge	Triage
Male	13Y	NULL	02:59	NULL	NULL	NULL	NULL	NULL	NULL	00:00	Pediatric Ward	NULL	Discharge	Triage
Female	7Y	NULL	16:44	NULL	NULL	NULL	NULL	NULL	16:44	00:47	Pediatric Ward	NULL	Admission Required	Triage
Female	26Y	NULL	NULL	NULL	NULL	NULL	NULL	NULL	NULL	00:00	Female Ward OB/GYN	NULL	Discharge	Triage
Male	9Y	NULL	02:00	NULL	04:53	NULL	04:53	NULL	02:00	04:52	Isolation 2	NULL	Admission Required	CPR Room
Female	14Y	NULL	NULL	NULL	NULL	NULL	NULL	NULL	NULL	00:00	Isolation 1	NULL	Discharge	Triage
Female	3Y	NULL	08:39	NULL	NULL	NULL	NULL	NULL	NULL	00:00	PICU	NULL	Discharge	Triage
Female	12Y	NULL	NULL	NULL	NULL	NULL	NULL	NULL	NULL	00:00	Pediatric Ward	NULL	Discharge	Triage
Female	8Y	NULL	NULL	NULL	NULL	NULL	NULL	NULL	NULL	00:00	Pediatric Ward	NULL	Discharge	Triage
Female	42Y	NULL	20:28	NULL	23:06	NULL	23:06	NULL	20:31	00:00	female surgical	NULL	Discharge	Triage
Male	3Y	NULL	13:37	NULL	16:36	NULL	16:36	NULL	13:42	00:00	Pediatric Ward	NULL	Discharge	Triage
Female	11Y	NULL	19:30	NULL	NULL	NULL	NULL	NULL	02:33	00:00	Pediatric Ward	NULL	Discharge	Triage
Female	12Y	NULL	NULL	NULL	NULL	NULL	NULL	NULL	NULL	00:00	Pediatric Ward	NULL	Discharge	Triage
Male	20Y	NULL	19:24	NULL	21:06	NULL	21:06	NULL	19:25	00:00	Isolation 1	NULL	Discharge	Triage
Female	7Y	NULL	03:57	NULL	NULL	NULL	NULL	NULL	03:59	00:00	Isolation 2	NULL	Discharge	Triage
Female	35Y	NULL	08:43	NULL	11:40	NULL	11:40	NULL	08:43	00:00	Male Surgical	NULL	Discharge	Triage
Female	7Y	NULL	08:19	NULL	NULL	NULL	NULL	NULL	10:51	00:00	Pediatric Ward	NULL	Discharge	Triage
Female	32Y	NULL	10:57	NULL	NULL	NULL	NULL	NULL	10:57	10:57	Male Surgical	NULL	Admission Required	Triage
Male	3Y	NULL	05:16	NULL	09:51	NULL	09:51	NULL	05:18	00:00	Isolation 2	NULL	Discharge	Pediatric
Female	80Y	NULL	09:07	NULL	10:11	NULL	10:11	NULL	09:07	00:00	female surgical	NULL	Discharge	Triage
Female	15Y	NULL	20:15	NULL	05:20	NULL	05:20	NULL	20:15	00:00	female surgical	NULL	Discharge	Triage
Male	1Y	NULL	22:51	NULL	01:24	NULL	01:24	NULL	23:43	00:00	Pediatric Ward	NULL	Discharge	Pediatric
Male	42Y	NULL	20:38	NULL	23:39	NULL	23:39	NULL	20:38	00:00	Isolation 2	NULL	Discharge	Triage
Female	77Y	NULL	10:28	NULL	10:30	NULL	10:30	NULL	10:29	00:00	Isolation 1	NULL	Discharge	Triage
Male	46Y	NULL	06:54	NULL	10:18	NULL	10:18	NULL	06:54	00:00	Isolation 2	NULL	Discharge	Triage
Male	73Y	NULL	23:01	NULL	03:26	NULL	03:26	NULL	23:09	00:00	Isolation 1	NULL	Discharge	Triage
Female	50Y	NULL	11:26	NULL	NULL	NULL	NULL	NULL	NULL	00:00	female surgical	NULL	Discharge	Urgent Care
Male	79Y	NULL	15:53	NULL	19:19	NULL	19:19	NULL	15:53	01:00	Isolation 1	NULL	Discharge	Triage
Female	17Y	NULL	04:02	NULL	05:59	NULL	05:59	NULL	04:03	00:00	Isolation 2	NULL	Discharge	Triage
Male	41Y	NULL	05:39	NULL	11:00	NULL	11:00	NULL	05:39	00:00	Isolation 1	NULL	Discharge	Triage
Female	14Y	NULL	02:44	NULL	06:20	NULL	06:20	NULL	02:45	00:00	Isolation 1	NULL	Discharge	Triage
Male	1Y	NULL	11:07	NULL	13:50	NULL	13:50	NULL	11:02	18:21	Pediatric Ward	NULL	Admission Required	Triage
Male	6M	NULL	10:55	NULL	NULL	NULL	NULL	NULL	10:48	00:00	Isolation 2	NULL	Discharge	Triage
Male	53Y	NULL	21:47	NULL	23:38	NULL	23:38	NULL	21:47	00:00	ICU	NULL	Discharge	Triage
Male	39Y	NULL	13:54	NULL	19:18	NULL	19:18	NULL	13:55	00:00	Isolation 2	NULL	Discharge	Triage
Female	4Y	NULL	10:40	NULL	NULL	NULL	NULL	NULL	NULL	00:00	Pediatric Ward	NULL	Discharge	Triage
Male	102Y	NULL	15:17	NULL	00:53	NULL	00:53	NULL	15:30	00:00	Isolation 1	NULL	Discharge	Triage
Female	62Y	NULL	21:14	NULL	00:48	NULL	00:48	NULL	21:14	00:00	female surgical	NULL	Discharge	Triage
Male	57Y	NULL	00:33	NULL	04:12	NULL	04:12	NULL	00:33	00:00	Isolation 2	NULL	Discharge	Triage
Male	43Y	NULL	00:33	NULL	02:49	NULL	02:49	NULL	00:33	00:00	Isolation 2	NULL	Discharge	Triage
Male	65Y	NULL	01:27	NULL	04:15	NULL	04:15	NULL	01:27	00:00	Isolation 2	NULL	Discharge	Triage
Female	58Y	NULL	05:41	NULL	08:24	NULL	08:24	NULL	05:41	00:00	Isolation 2	NULL	Discharge	Triage
Male	15Y	NULL	10:29	NULL	NULL	NULL	NULL	NULL	10:29	00:00	Isolation 1	NULL	Discharge	Triage
Male	19Y	NULL	08:25	NULL	13:46	NULL	13:46	NULL	08:27	00:00	Isolation 2	NULL	Discharge	Triage
Female	73Y	NULL	12:50	NULL	14:21	NULL	14:21	NULL	12:50	00:00	female surgical	NULL	Discharge	Triage
Male	69Y	NULL	14:24	NULL	16:55	NULL	16:55	NULL	14:25	00:00	ICU	NULL	Discharge	Triage
Male	2Y	NULL	NULL	NULL	NULL	NULL	NULL	NULL	NULL	00:00	Pediatric Ward	NULL	Discharge	Triage
Male	68Y	NULL	09:09	NULL	12:44	NULL	12:44	NULL	09:10	00:00	Isolation 2	NULL	Discharge	Triage
Female	35Y	NULL	11:47	NULL	17:58	NULL	17:58	NULL	11:48	00:00	Isolation 2	NULL	Discharge	Triage
Male	52Y	NULL	11:05	NULL	13:40	NULL	13:40	NULL	11:05	00:00	Isolation 1	NULL	Discharge	Triage
Male	52Y	NULL	00:52	NULL	04:10	NULL	04:10	NULL	00:52	00:00	Isolation 2	NULL	Discharge	Triage
Male	51Y	NULL	12:02	NULL	NULL	NULL	NULL	NULL	12:02	00:00	Isolation 2	NULL	Discharge	Triage
Male	9Y	NULL	11:37	NULL	12:48	NULL	12:48	NULL	11:39	00:00	Isolation 1	NULL	Discharge	Triage
Male	58Y	NULL	16:03	NULL	20:51	NULL	20:51	NULL	16:04	00:00	Isolation 2	NULL	Discharge	Triage
Female	6Y	NULL	20:51	NULL	21:32	NULL	21:32	NULL	20:44	00:00	Pediatric Ward	NULL	Discharge	Pediatric
Male	34Y	NULL	12:00	NULL	13:28	NULL	14:29	NULL	12:59	00:00	Isolation 2	NULL	Discharge	Triage
Male	42Y	NULL	NULL	NULL	NULL	NULL	NULL	NULL	NULL	00:00	Isolation 1	NULL	Discharge	Triage
Male	6Y	NULL	19:57	NULL	NULL	NULL	NULL	NULL	19:57	00:00	Pediatric Ward	NULL	Discharge	Pediatric
Female	62Y	NULL	09:36	NULL	12:32	NULL	12:32	NULL	09:37	00:00	female surgical	NULL	Discharge	Triage
Male	28Y	NULL	01:31	NULL	04:41	NULL	04:41	NULL	01:35	00:00	Isolation 1	NULL	Discharge	Triage
Female	2Y	NULL	NULL	NULL	NULL	NULL	NULL	NULL	NULL	00:00	Pediatric Ward	NULL	Discharge	Triage
Male	68Y	NULL	23:43	NULL	04:13	NULL	04:13	NULL	23:46	00:00	Isolation 2	NULL	Discharge	Triage
Male	51Y	NULL	11:39	NULL	15:21	NULL	15:21	NULL	11:42	00:00	ICU	NULL	Discharge	Triage
Male	13Y	NULL	22:33	NULL	02:15	NULL	02:15	NULL	22:35	00:00	Pediatric Ward	NULL	Discharge	Pediatric
Male	59Y	NULL	10:37	NULL	13:13	NULL	13:13	NULL	10:39	00:00	Isolation 2	NULL	Discharge	Triage
Male	5Y	NULL	09:32	NULL	23:00	NULL	23:00	NULL	20:33	00:00	Isolation 2	NULL	Discharge	Pediatric
Male	83Y	NULL	22:04	NULL	07:21	NULL	11:00	NULL	05:07	00:00	Isolation 1	NULL	Discharge	Triage
Female	63Y	NULL	18:26	NULL	NULL	NULL	NULL	NULL	NULL	00:00	Isolation 2	NULL	Discharge	Triage
Male	40Y	NULL	16:22	NULL	18:56	NULL	18:56	NULL	16:24	00:00	Isolation 1	NULL	Discharge	Triage
Female	61Y	NULL	16:43	NULL	20:09	NULL	20:09	NULL	16:43	00:00	ICU	NULL	Discharge	Triage
Male	58Y	NULL	03:13	NULL	04:58	NULL	04:58	NULL	03:14	00:00	Isolation 2	NULL	Discharge	Triage
Male	55Y	NULL	04:02	NULL	08:49	NULL	08:49	NULL	04:03	00:00	Isolation 1	NULL	Discharge	Triage
Female	74Y	NULL	22:43	NULL	23:47	NULL	23:47	NULL	22:35	00:00	Isolation 2	NULL	Discharge	Triage
Female	21Y	NULL	22:36	NULL	04:03	NULL	04:03	NULL	22:39	00:00	female surgical	NULL	Discharge	Triage
Male	3Y	NULL	10:07	NULL	NULL	NULL	NULL	NULL	NULL	00:00	Pediatric Ward	NULL	Discharge	Triage
Male	94Y	NULL	22:00	NULL	NULL	NULL	NULL	NULL	22:00	00:00	Isolation 1	NULL	Discharge	Triage
Male	24Y	NULL	21:53	NULL	02:32	NULL	05:51	NULL	21:53	00:00	Isolation 1	NULL	Discharge	Triage
Male	1Y	NULL	01:05	NULL	02:22	NULL	02:22	NULL	01:08	00:00	Pediatric Ward	NULL	Discharge	Pediatric
Male	59Y	NULL	17:08	NULL	20:32	NULL	20:32	NULL	17:10	00:00	Isolation 2	NULL	Discharge	Triage
Male	41Y	NULL	17:42	NULL	00:13	NULL	00:13	00:18	17:42	00:00	Male Surgical	NULL	Discharge	CPR Room
Male	1Y	NULL	12:39	NULL	NULL	NULL	NULL	NULL	12:39	00:00	Pediatric Ward	NULL	Discharge	Triage
Male	10Y	NULL	14:27	NULL	17:03	NULL	17:03	NULL	14:27	10:05	Isolation 2	NULL	Admission Required	Triage
Female	65Y	NULL	22:13	NULL	NULL	NULL	NULL	NULL	22:14	00:00	ICU	NULL	Discharge	Triage
Male	57Y	NULL	16:48	NULL	20:33	NULL	20:33	NULL	16:53	00:00	Isolation 2	NULL	Discharge	Triage
Male	15Y	NULL	02:04	NULL	02:04	NULL	02:04	NULL	11:29	00:00	Isolation 1	NULL	Discharge	Triage
Female	88Y	NULL	13:09	NULL	NULL	NULL	NULL	NULL	13:19	00:00	Isolation 1	NULL	Discharge	Triage
Male	1Y	NULL	19:11	NULL	21:52	NULL	21:52	NULL	19:14	00:00	Pediatric Ward	NULL	Discharge	Triage
Male	67Y	NULL	22:22	NULL	02:33	NULL	02:33	NULL	22:25	00:00	ICU	NULL	Discharge	Triage
Male	39Y	NULL	18:38	NULL	22:18	NULL	22:18	NULL	18:41	00:00	Male Surgical	NULL	Discharge	Triage
Male	76Y	NULL	15:32	NULL	18:59	NULL	18:59	NULL	15:33	00:00	ICU	NULL	Discharge	Triage
Male	63Y	NULL	17:02	NULL	20:30	NULL	20:30	NULL	17:09	00:00	Isolation 2	NULL	Discharge	Triage
Male	1Y	NULL	01:40	NULL	NULL	NULL	NULL	NULL	01:41	00:00	Pediatric Ward	NULL	Discharge	Pediatric
Male	54Y	NULL	05:43	NULL	10:19	NULL	10:19	NULL	06:03	00:00	Isolation 2	NULL	Discharge	Triage
Male	52Y	NULL	14:50	NULL	23:15	NULL	23:15	NULL	14:51	00:00	Isolation 2	NULL	Discharge	Triage
Male	56Y	NULL	18:56	NULL	22:26	NULL	22:26	NULL	18:57	00:00	Isolation 2	NULL	Discharge	Triage
Female	5Y	NULL	15:30	NULL	NULL	NULL	NULL	NULL	15:30	00:00	Pediatric Ward	NULL	Discharge	CPR Room
Female	3Y	NULL	21:35	NULL	00:02	NULL	00:02	NULL	21:44	00:00	Pediatric Ward	NULL	Discharge	Triage
Female	1Y	NULL	08:34	NULL	13:03	NULL	13:03	NULL	08:47	23:04	Pediatric Ward	NULL	Admission Required	Pediatric
Male	9Y	NULL	20:14	NULL	23:37	NULL	23:37	NULL	21:01	00:00	Pediatric Ward	NULL	Discharge	Pediatric
Female	76Y	NULL	11:27	NULL	NULL	NULL	NULL	NULL	11:36	00:00	female surgical	NULL	Discharge	Triage
Female	79Y	NULL	01:10	NULL	NULL	NULL	NULL	NULL	01:11	00:00	Isolation 2	NULL	Discharge	Triage
Male	3Y	NULL	03:14	NULL	NULL	NULL	NULL	NULL	03:14	14:07	Pediatric Ward	NULL	Admission Required	Pediatric
Male	76Y	NULL	14:04	NULL	17:05	NULL	17:05	NULL	14:06	00:00	Isolation 1	NULL	Discharge	Triage
Female	57Y	NULL	18:35	NULL	NULL	NULL	NULL	NULL	18:37	00:00	Isolation 2	NULL	Discharge	Triage
Male	64Y	NULL	21:43	NULL	00:45	NULL	00:45	NULL	21:43	00:00	Isolation 2	NULL	Discharge	Triage
Male	56Y	NULL	20:39	NULL	22:27	NULL	22:27	NULL	20:39	00:00	Isolation 2	NULL	Discharge	Triage
Male	18Y	NULL	05:47	NULL	07:49	NULL	07:49	NULL	05:47	00:00	Isolation 2	NULL	Discharge	Triage
Male	8Y	NULL	07:47	NULL	NULL	NULL	NULL	NULL	07:50	00:00	Isolation 2	NULL	Discharge	Triage
Female	44Y	NULL	13:35	NULL	NULL	NULL	NULL	NULL	13:35	00:00	Isolation 2	NULL	Discharge	Triage
Male	58Y	NULL	15:37	NULL	22:29	NULL	22:29	NULL	15:38	00:00	Isolation 1	NULL	Discharge	Triage
Female	31Y	NULL	13:19	NULL	15:11	NULL	15:11	NULL	13:21	00:00	female surgical	NULL	Discharge	Triage
Male	1Y	NULL	17:49	NULL	NULL	NULL	NULL	NULL	17:49	00:00	Pediatric Ward	NULL	Discharge	Triage
Female	9Y	NULL	18:42	NULL	20:39	NULL	20:39	NULL	18:42	00:00	Pediatric Ward	NULL	Discharge	Triage
Male	1Y	NULL	10:58	NULL	NULL	NULL	NULL	NULL	10:58	00:00	Pediatric Ward	NULL	Discharge	Triage
Male	3Y	NULL	NULL	NULL	NULL	NULL	NULL	NULL	NULL	00:00	Pediatric Ward	NULL	Discharge	Triage
Male	3Y	NULL	00:44	NULL	02:29	NULL	02:29	NULL	00:49	00:00	Pediatric Ward	NULL	Discharge	Triage
Male	45Y	NULL	18:55	NULL	19:59	NULL	19:59	NULL	19:01	00:00	Isolation 1	NULL	Discharge	Triage
Male	62Y	NULL	09:34	NULL	12:12	NULL	12:12	NULL	15:47	00:00	Isolation 1	NULL	Discharge	Triage
Male	52Y	NULL	13:50	NULL	15:40	NULL	15:40	NULL	13:50	00:00	ICU	NULL	Discharge	Triage
Female	34Y	NULL	04:50	NULL	04:51	NULL	04:51	NULL	06:11	00:00	Isolation 1	NULL	Discharge	Triage
Male	82Y	NULL	05:15	NULL	07:36	NULL	15:13	NULL	05:16	00:00	Isolation 1	NULL	Discharge	Triage
Female	12Y	NULL	01:56	NULL	04:05	NULL	04:05	NULL	02:00	00:00	Pediatric Ward	NULL	Discharge	Triage
Female	80Y	NULL	02:04	NULL	11:02	NULL	11:02	NULL	02:04	11:12	Isolation 1	NULL	Admission Required	Triage
Female	36Y	NULL	08:33	NULL	NULL	NULL	NULL	NULL	08:55	00:00	female surgical	NULL	Discharge	Triage
Male	32Y	NULL	05:17	NULL	09:11	NULL	09:11	NULL	05:19	00:00	Isolation 2	NULL	Discharge	Triage
Female	56Y	NULL	02:25	NULL	11:47	NULL	11:47	NULL	02:27	00:00	female surgical	NULL	Discharge	Triage
Male	63Y	NULL	05:18	NULL	18:58	NULL	18:58	NULL	05:19	00:00	Isolation 2	NULL	Discharge	Triage
Male	64Y	NULL	10:04	NULL	10:06	NULL	10:06	NULL	10:04	00:00	Isolation 2	NULL	Discharge	Triage
Male	48Y	NULL	14:43	NULL	18:59	NULL	18:59	NULL	14:44	00:00	Isolation 2	NULL	Discharge	Triage
Male	51Y	NULL	23:05	NULL	05:09	NULL	05:09	NULL	01:07	00:00	Isolation 2	NULL	Discharge	Triage
Male	44Y	NULL	11:52	NULL	17:09	NULL	17:09	NULL	11:54	00:00	Male Surgical	NULL	Discharge	Triage
Female	35Y	NULL	05:27	NULL	NULL	NULL	NULL	NULL	NULL	00:00	female surgical	NULL	Discharge	Triage
Female	51Y	NULL	18:40	NULL	00:30	NULL	00:30	NULL	18:42	00:00	Isolation 2	NULL	Discharge	Triage
Female	13Y	NULL	22:15	NULL	01:14	NULL	01:14	NULL	22:15	00:00	Pediatric Ward	NULL	Discharge	CPR Room
Male	27Y	NULL	12:03	NULL	NULL	NULL	NULL	NULL	12:04	00:00	Pediatric Ward	NULL	Discharge	Triage
Male	38Y	NULL	23:21	NULL	02:39	NULL	02:39	NULL	23:22	00:00	Isolation 1	NULL	Discharge	Triage
Female	8Y	NULL	02:01	NULL	03:46	NULL	03:46	NULL	02:02	00:00	Pediatric Ward	NULL	Discharge	Pediatric
Male	44Y	NULL	18:29	NULL	20:47	NULL	20:47	NULL	18:29	00:00	Isolation 2	NULL	Discharge	Triage
Male	54Y	NULL	11:33	NULL	NULL	NULL	NULL	NULL	NULL	11:35	Male Surgical	NULL	Admission Required	Triage
Male	4Y	NULL	23:47	NULL	03:38	NULL	03:38	NULL	23:49	03:38	Pediatric Ward	NULL	Admission Required	Pediatric
Male	75Y	NULL	20:13	NULL	00:02	NULL	00:02	00:35	20:41	00:00	Isolation 2	NULL	Discharge	Triage
Male	74Y	NULL	20:31	NULL	00:02	NULL	00:02	NULL	20:33	00:00	Isolation 2	NULL	Discharge	Triage
Male	20Y	NULL	22:38	NULL	03:18	NULL	03:18	NULL	22:38	00:00	Male Surgical	NULL	Discharge	Triage
Female	60Y	NULL	19:58	NULL	22:43	NULL	22:43	NULL	20:00	00:00	Isolation 2	NULL	Discharge	Triage
Female	61Y	NULL	21:41	NULL	01:00	NULL	01:00	01:33	21:44	00:00	Isolation 2	NULL	Discharge	Triage
Female	84Y	NULL	14:08	NULL	18:38	NULL	18:38	NULL	14:08	00:00	Isolation 2	NULL	Discharge	Triage
Male	64Y	NULL	14:49	NULL	17:43	NULL	17:43	NULL	14:50	00:00	Isolation 2	NULL	Discharge	Triage
Male	1Y	NULL	09:34	NULL	13:26	NULL	13:26	NULL	09:36	00:00	Isolation 2	NULL	Discharge	CPR Room
Male	1Y	NULL	07:56	NULL	12:54	NULL	12:54	NULL	07:57	00:00	Pediatric Ward	NULL	Discharge	Pediatric
Male	4Y	NULL	10:08	NULL	NULL	NULL	NULL	NULL	10:13	00:00	Pediatric Ward	NULL	Discharge	OBS
Female	65Y	NULL	01:03	NULL	12:23	NULL	12:23	NULL	01:04	00:00	Isolation 2	NULL	Discharge	Triage
Male	66Y	NULL	01:10	NULL	06:43	NULL	06:43	07:02	01:12	00:00	Isolation 1	NULL	Discharge	Triage
Female	45Y	NULL	16:43	NULL	21:06	NULL	21:06	NULL	16:46	00:00	Isolation 2	NULL	Discharge	Triage
Female	35Y	NULL	05:47	NULL	NULL	NULL	NULL	NULL	05:47	00:00	female surgical	NULL	Discharge	Triage
Male	4Y	NULL	14:15	NULL	17:21	NULL	17:21	NULL	14:16	00:00	Pediatric Ward	NULL	Discharge	Triage
Female	86Y	NULL	00:52	NULL	03:12	NULL	03:12	NULL	00:54	00:00	Isolation 2	NULL	Discharge	Triage
Male	1Y	NULL	08:55	NULL	10:29	NULL	10:29	NULL	08:55	10:29	Pediatric Ward	NULL	Admission Required	CPR Room
Male	16Y	NULL	20:18	NULL	01:20	NULL	01:20	NULL	20:32	00:00	Isolation 1	NULL	Discharge	Triage
Male	38Y	NULL	07:15	NULL	10:35	NULL	10:35	NULL	07:15	00:00	Isolation 2	NULL	Discharge	Triage
Male	10Y	NULL	07:18	NULL	08:34	NULL	08:34	NULL	07:18	00:11	Isolation 1	NULL	Admission Required	Pediatric
Female	13Y	NULL	12:09	NULL	13:46	NULL	13:46	NULL	12:10	00:12	Pediatric Ward	NULL	Admission Required	Pediatric
Male	7Y	NULL	05:12	NULL	NULL	NULL	NULL	NULL	05:12	07:56	Isolation 2	NULL	Admission Required	Triage
